# Supplementary material for: Zebrafish Carrying pycr1 Gene Deficiency Display Aging and Multiple Behavioral Abnormalities
Source: Cells. 2019 May 14;8(5):453. doi: 10.3390/cells8050453 (PMC6562453; doi:10.3390/cells8050453)
Supplement: Supplementary file 1 [file cells-08-00453-s001.zip]

Archive with 7 entries (6 files):
- supplementary data/
- supplementary data/Supplementray protocol_Zebrafish morphometric analysis protocol.pdf
- supplementary data/Video S1_PYCR1 Novel 5x speed.mp4
- supplementary data/Video S2_PYCR1 Predator 10x speed.mp4
- supplementary data/Video S3_PYCR1 Mirror 10x speed.mp4
- supplementary data/Video S4_PYCR1 Social Interaction 10x speed.mp4
- supplementary data/Video S5_PYCR1 Shoaling Test 10x speed.mp4
